# Supplementary material for: Dissimilarity measures affected by richness differences yield biased delimitations of biogeographic realms
Source: Nat Commun. 2018 Nov 30;9:5084. doi: 10.1038/s41467-018-06291-1 (PMC6269499; doi:10.1038/s41467-018-06291-1)
Supplement: Supplementary file 3 — Supplementary Software 1 [file 41467_2018_6291_MOESM3_ESM.txt]

library(betapart)
library(parallel)
library(raster)
library(rgdal)
library(vegan)
library(viridis)

## Read presence/absence matrix
pres_absc <- read.csv("./data/obis_2009_csq_allspecies.csv")
colnames(pres_absc) <- gsub("X", "", colnames(pres_absc))
colnames(pres_absc) <- gsub("\\.", ":", colnames(pres_absc))
row.names(pres_absc) <- pres_absc$species
pres_absc <- pres_absc[, -1]
pres_absc <- as.matrix(pres_absc)
pres_absc <- t(pres_absc)
saveRDS(pres_absc, file = "./data/pres_absc.Rds")
pres_absc <- readRDS("./data/pres_absc.Rds")
pres_absc <- pres_absc[rowSums(pres_absc) != 0, ]  # Remove sites without sp.

## Calculate dissimilarity indices
dissim_sor <- beta.pair(pres_absc, index.family = "sorensen")
dissim_jac <- beta.pair(pres_absc, index.family = "jaccard")
saveRDS(dissim_sor, file = "./data/dissim_sor.Rds")
saveRDS(dissim_jac, file = "./data/dissim_jac.Rds")
dissim_sor <- readRDS("./data/dissim_sor.Rds")
dissim_jac <- readRDS("./data/dissim_jac.Rds")

beta_sim <- dissim_sor$beta.sim
beta_jac <- dissim_jac$beta.jac

## Remove cells with < 5 sp.
beta_sim_mat <- as.matrix(beta_sim)
sites_gt5sp <- rowSums(pres_absc) >= 5
beta_sim_mat <- beta_sim_mat[sites_gt5sp, sites_gt5sp]
beta_sim_5sp <- as.dist(beta_sim_mat)

beta_jac_mat <- as.matrix(beta_jac)
beta_jac_mat <- beta_jac_mat[sites_gt5sp, sites_gt5sp]
beta_jac_5sp <- as.dist(beta_jac_mat)

## cluster analysis
# ward

hc_sim_ward <- hclust(beta_sim, method = "ward.D2")
hc_jac_ward <- hclust(beta_jac, method = "ward.D2")

hc_sim_5sp_ward <- hclust(beta_sim_5sp, method = "ward.D2")
hc_jac_5sp_ward <- hclust(beta_jac_5sp, method = "ward.D2")

# average (UPGMA)
hc_sim_avg <- hclust(beta_sim, method = "average")
hc_jac_avg <- hclust(beta_jac, method = "average")

hc_sim_5sp_avg <- hclust(beta_sim_5sp, method = "average")
hc_jac_5sp_avg <- hclust(beta_jac_5sp, method = "average")


## Cophenetic correlation coefficient, data with >= 5 sp.
### Ward
## Simpson
hc_sim_5sp_coph <- cophenetic(hc_sim_5sp_ward)
cor(beta_sim_5sp, hc_sim_5sp_coph, method = "spearman")  # Spearman

### average (UPGMA)
## Simpson
hc_sim_5sp_avg_coph <- cophenetic(hc_sim_5sp_avg)
cor(beta_sim_5sp, hc_sim_5sp_avg_coph, method = "spearman")  # Spearman


### Define number of clusters

# full dataset
hc_sim_groups_ward <- cutree(hc_sim_ward, k = 2:50)
hc_jac_groups_ward <- cutree(hc_jac_ward, k = 2:50)

hc_sim_groups_avg <- cutree(hc_sim_avg, k = 2:50)
hc_jac_groups_avg <- cutree(hc_jac_avg, k = 2:50)

# cells with >= 5 sp.
hc_sim_groups_ward_5sp <- cutree(hc_sim_5sp_ward, k = 2:50)
hc_jac_groups_ward_5sp <- cutree(hc_jac_5sp_ward, k = 2:50)

hc_sim_groups_avg_5sp <- cutree(hc_sim_5sp_avg, k = 2:50)
hc_jac_groups_avg_5sp <- cutree(hc_jac_5sp_avg, k = 2:50)

## Test internal coherence of clusters
## Warning: ANOSIM tests take a long time to run

## >= 5 sp.,  beta_sim (Ward and UPGMA curves)
anosim_tests <- apply(hc_sim_groups_ward_5sp, 2,
                      function(x) anosim(beta_sim_5sp, x,
                                         parallel = detectCores()))
saveRDS(anosim_tests, file = "./data/anosim_tests_sim_ward_5sp.Rds")
anosim_tests <- readRDS("./data/anosim_tests_sim_ward_5sp.Rds")

anosim_tests_avg <- apply(hc_sim_groups_avg_5sp, 2,
                          function(x) anosim(beta_sim_5sp, x,
                                             parallel = detectCores()))
saveRDS(anosim_tests_avg, file = "./data/anosim_tests_sim_avg_5sp.Rds")
anosim_tests_avg <- readRDS("./data/anosim_tests_sim_avg_5sp.Rds")


anosim_Rs_ward <- sapply(anosim_tests, function(mod) mod$statistic)
anosim_Rs_avg <- sapply(anosim_tests_avg, function(mod) mod$statistic)

par(oma = c(0, 1, 0, 0))
plot(as.integer(names(anosim_Rs_ward)), anosim_Rs_ward, lwd=2, type = "l",
     xlab = "Number of clusters", ylab = "ANOSIM R",
     main = expression(beta[sim]), cex.main = 2, cex.lab = 1.5)
lines(as.integer(names(anosim_Rs_avg)), anosim_Rs_avg, lwd=2, lty = 2)
abline(v = 7, col = "grey80")


### Raster maps
source("./Supplementary software 2.R")
ras_5deg <- raster(resolution = c(5, 5))
## Shapefile downloaded from
## <http://www.naturalearthdata.com/downloads/> (I would recommend
## getting a less detailed map than the one used here).  This map is
## not required to plot the rasters.
wrld_pol <- readOGR("./ne_10m_land.shp", "ne_10m_land")
ras_coord <- xyFromCell(ras_5deg, 1:ncell(ras_5deg))
ras_pts <- SpatialPoints(ras_coord, ras_5deg@crs)
ras_csqr <- mapply(csqr_encode, ras_coord[, 2], ras_coord[, 1],
                   MoreArgs = list(res = 5))

## Richness (test)
ras_S <- ras_5deg
S <- rowSums(pres_absc)
ras_S[match(names(S), ras_csqr)] <- S
plot(ras_S, col = viridis::inferno(100))  ## package 'viridis' required
plot(wrld_pol, border = "grey70", add = TRUE)


### Maps including only cells with >= 5sp.
## Ward

# Simpson, 7 regions
raster_col7 <- c("red2", "hotpink", "orange", "yellow2",
                 "purple3", "royalblue", "forestgreen")
ras_reg_sim_7 <- ras_5deg
marine_reg_sim_7 <- hc_sim_groups_ward_5sp[, "7"]  # 7 groups
ras_reg_sim_7[match(names(marine_reg_sim_7), ras_csqr)] <- marine_reg_sim_7


plot(ras_reg_sim_7, col = raster_col7,
     legend = FALSE, axes = FALSE, box = FALSE)
plot(wrld_pol, col = "grey90", border = "grey20", add = TRUE)
text(ras_pts,
     labels = as.character(ras_reg_sim_7[]),
     cex = 0.25, halo = TRUE, hw = 0.06, hc = "white")


#Jaccard, 7 regions
raster_col7 <- c("red2", "hotpink", "forestgreen", "yellow2",
                 "orange", "purple3", "royalblue")
ras_reg_jac_7 <- ras_5deg
marine_reg_jac_7 <- hc_jac_groups_ward_5sp[, "7"]  # 7 groups
ras_reg_jac_7[match(names(marine_reg_jac_7), ras_csqr)] <- marine_reg_jac_7

plot(ras_reg_jac_7, col = raster_col7,
     legend = FALSE, axes = FALSE, box = FALSE)
plot(wrld_pol, col = "grey90", border = "grey20", add = TRUE)
text(ras_pts,
     labels = as.character(ras_reg_jac_7[]),
     cex = 0.5, halo = TRUE, hw = 0.06, hc = "white")

#Simpson, 30 regions
raster_col30 <- c("red2", "hotpink", "orange", "yellow1",
                  "yellow3", "gold", "lightgreen", "dodgerblue",
                  "red4", "darkorange3", "tomato", "firebrick",
                  "steelblue", "deeppink", "olivedrab4", "purple",
                  "rosybrown1", "springgreen3", "peachpuff",
                  "chartreuse1", "forestgreen", "mediumpurple1",
                  "sienna1", "cyan", "limegreen", "cornflowerblue",
                  "lemonchiffon", "darkgreen", "orangered1",
                  "maroon2")
ras_reg_sim_30 <- ras_5deg
marine_reg_sim_30 <- hc_sim_groups_ward_5sp[, "30"]  # 30 groups
ras_reg_sim_30[match(names(marine_reg_sim_30), ras_csqr)] <-
    marine_reg_sim_30

plot(ras_reg_sim_30, col = raster_col30,
     legend = FALSE, axes = FALSE, box = FALSE)
plot(wrld_pol, col = "grey90", border = "grey20", add = TRUE)
text(ras_pts,
     labels = as.character(ras_reg_sim_30[]),
     cex = 0.5, halo = TRUE, hw = 0.06, hc = "white")

#Jaccard, 30 regions
raster_col30 <- c("red2", "hotpink", "orange", "yellow1",
                  "yellow3", "gold", "lightgreen", "dodgerblue",
                  "red4", "darkorange3", "tomato", "firebrick",
                  "steelblue", "deeppink", "olivedrab4", "purple",
                  "rosybrown1", "springgreen3", "peachpuff",
                  "chartreuse1", "forestgreen", "mediumpurple1",
                  "sienna1", "cyan", "limegreen", "cornflowerblue",
                  "lemonchiffon", "darkgreen", "orangered1",
                  "maroon2")
ras_reg_jac_30 <- ras_5deg
marine_reg_jac_30 <- hc_jac_groups_ward_5sp[, "30"]  # 30 groups
ras_reg_jac_30[match(names(marine_reg_jac_30), ras_csqr)] <-
    marine_reg_jac_30

plot(ras_reg_jac_30, col = raster_col30,
     legend = FALSE, axes = FALSE, box = FALSE)
plot(wrld_pol, col = "grey90", border = "grey20", add = TRUE)
text(ras_pts,
     labels = as.character(ras_reg_jac_30[]),
     cex = 0.5, halo = TRUE, hw = 0.06, hc = "white")


### Cells with >= 5 sp.
## average (UPGMA)

raster_col7 <- c("red2", "hotpink", "forestgreen", "yellow2",
                 "orange", "purple3", "royalblue")
ras_reg_sim_7 <- ras_5deg
marine_reg_sim_7 <- hc_sim_groups_avg_5sp[, "7"]  # 7 groups
ras_reg_sim_7[match(names(marine_reg_sim_7), ras_csqr)] <-
    marine_reg_sim_7

plot(ras_reg_sim_7, col = raster_col7,
     legend = FALSE, axes = FALSE, box = FALSE)
plot(wrld_pol, col = "grey90", border = "grey20", add = TRUE)
text(ras_pts,
     labels = as.character(ras_reg_sim_7[]),
     cex = 0.5, halo = TRUE, hw = 0.06, hc = "white")

raster_col7 <- c("red2", "hotpink", "forestgreen", "yellow2",
                 "orange", "purple3", "royalblue")
ras_reg_jac_7 <- ras_5deg
marine_reg_jac_7 <- hc_jac_groups_avg_5sp[, "7"]  # 7 groups
ras_reg_jac_7[match(names(marine_reg_jac_7), ras_csqr)] <-
    marine_reg_jac_7

plot(ras_reg_jac_7, col = raster_col7,
     legend = FALSE, axes = FALSE, box = FALSE)
rascoord <- xyFromCell(ras_reg_jac_7, cell = 1:length(ras_reg_jac_7))
plot(wrld_pol, col = "grey90", border = "grey20", add = TRUE)
text(ras_pts,
     labels = as.character(ras_reg_jac_7[]),
     cex = 0.5, halo = TRUE, hw = 0.06, hc = "white")


raster_col30 <- c("red2", "hotpink", "orange", "yellow1",
                  "yellow3", "gold", "lightgreen", "dodgerblue",
                  "red4", "darkorange3", "tomato", "firebrick",
                  "steelblue", "deeppink", "olivedrab4", "purple",
                  "rosybrown1", "springgreen3", "peachpuff",
                  "chartreuse1", "forestgreen", "mediumpurple1",
                  "sienna1", "cyan", "limegreen", "cornflowerblue",
                  "lemonchiffon", "darkgreen", "orangered1",
                  "maroon2")
ras_reg_sim_30 <- ras_5deg
marine_reg_sim_30 <- hc_sim_groups_avg_5sp[, "30"]  # 30 groups
ras_reg_sim_30[match(names(marine_reg_sim_30), ras_csqr)] <-
    marine_reg_sim_30

plot(ras_reg_sim_30, col = raster_col30,
     legend = FALSE, axes = FALSE, box = FALSE)
plot(wrld_pol, col = "grey90", border = "grey20", add = TRUE)
text(ras_pts,
     labels = as.character(ras_reg_sim_30[]),
     cex = 0.5, halo = TRUE, hw = 0.06, hc = "white")

raster_col30 <- c("red2", "hotpink", "orange", "yellow1",
                  "yellow3", "gold", "lightgreen", "dodgerblue",
                  "red4", "darkorange3", "tomato", "firebrick",
                  "steelblue", "deeppink", "olivedrab4", "purple",
                  "rosybrown1", "springgreen3", "peachpuff",
                  "chartreuse1", "forestgreen", "mediumpurple1",
                  "sienna1", "cyan", "limegreen", "cornflowerblue",
                  "lemonchiffon", "darkgreen", "orangered1",
                  "maroon2")
ras_reg_jac_30 <- ras_5deg
marine_reg_jac_30 <- hc_jac_groups_avg2[, "30"]  # 30 groups
ras_reg_jac_30[match(names(marine_reg_jac_30), ras_csqr)] <-
    marine_reg_jac_30

plot(ras_reg_jac_30, col = raster_col30,
     legend = FALSE, axes = FALSE, box = FALSE)
rascoord <- xyFromCell(ras_reg_jac_30, cell = 1:length(ras_reg_jac_30))
plot(wrld_pol, col = "grey90", border = "grey20", add = TRUE)
text(ras_pts,
     labels = as.character(ras_reg_jac_30[]),
     cex = 0.5, halo = TRUE, hw = 0.06, hc = "white")


#### Maps for the whole dataset (including cells with <5sp)

### 7 regions

raster_col7 <- c("red2", "hotpink", "orange", "yellow2",
                 "forestgreen", "royalblue", "purple3")
ras_reg_sim_7 <- ras_5deg
marine_reg_sim_7 <- hc_sim_groups_ward[, "7"]  # 7 groups
ras_reg_sim_7[match(names(marine_reg_sim_7), ras_csqr)] <- marine_reg_sim_7

plot(ras_reg_sim_7, col = raster_col7,
     legend = FALSE, axes = FALSE, box = FALSE)
plot(wrld_pol, col = "grey90", border = "grey20", add = TRUE) # Optional
text(ras_pts,
     labels = as.character(ras_reg_sim_7[]),
     cex = 0.5, halo = TRUE, hw = 0.06, hc = "white")


raster_col7 <- c("red2", "hotpink", "orange", "yellow2",
                 "purple3", "royalblue", "forestgreen")
ras_reg_jac_7 <- ras_5deg
marine_reg_jac_7 <- hc_jac_groups_ward[, "7"]  # 7 groups
ras_reg_jac_7[match(names(marine_reg_jac_7), ras_csqr)] <- marine_reg_jac_7

plot(ras_reg_jac_7, col = raster_col7,
     legend = FALSE, axes = FALSE, box = FALSE)
plot(wrld_pol, col = "grey90", border = "grey20", add = TRUE)
text(ras_pts,
     labels = as.character(ras_reg_jac_7[]),
     cex = 0.5, halo = TRUE, hw = 0.06, hc = "white")


ras_reg_sim_7_avg <- ras_5deg
marine_reg_sim_7_avg <- hc_sim_groups_avg[, "7"]  # 7 groups
ras_reg_sim_7_avg[match(names(marine_reg_sim_7_avg), ras_csqr)] <-
    marine_reg_sim_7_avg

plot(ras_reg_sim_7_avg, col = raster_col7,
     legend = FALSE, axes = FALSE, box = FALSE)
plot(wrld_pol, col = "grey90", border = "grey20", add = TRUE)
text(ras_pts,
     labels = as.character(ras_reg_sim_7_avg[]),
     cex = 0.5, halo = TRUE, hw = 0.06, hc = "white")


ras_reg_jac_7_avg <- ras_5deg
marine_reg_jac_7_avg <- hc_jac_groups_avg[, "7"]  # 7 groups
ras_reg_jac_7_avg[match(names(marine_reg_jac_7_avg), ras_csqr)] <-
    marine_reg_jac_7_avg

plot(ras_reg_jac_7_avg, col = raster_col7,
     legend = FALSE, axes = FALSE, box = FALSE)
plot(wrld_pol, col = "grey90", border = "grey20", add = TRUE)
text(ras_pts,
     labels = as.character(ras_reg_jac_7_avg[]),
     cex = 0.5, halo = TRUE, hw = 0.06, hc = "white")


### 30 regions

raster_col30 <- c("red2", "hotpink", "steelblue", "yellow2",
                  "orange", "sienna", "tomato", "thistle",
                  "firebrick3", "cadetblue1",
                  "mistyrose1", "deeppink3", "navyblue",
                  "chartreuse1", "mediumorchid3", "royalblue",
                  "purple3", "orchid4", "dodgerblue4", "pink", "rosybrown",
                  "blue", "springgreen2", "magenta3", "mediumpurple2",
                  "hotpink3", "forestgreen", "deeppink4",
                  "turquoise3", "gold")
ras_reg_jac_30 <- ras_5deg
marine_reg_jac_30 <- hc_jac_groups_ward[, "30"]  # 30 groups
ras_reg_jac_30[match(names(marine_reg_jac_30), ras_csqr)] <-
    marine_reg_jac_30

plot(ras_reg_jac_30, col = raster_col30,
     legend = FALSE, axes = FALSE, box = FALSE)
plot(wrld_pol, col = "grey90", border = "grey20", add = TRUE)
text(ras_pts,
     labels = as.character(ras_reg_jac_30[]),
     cex = 0.5, halo = TRUE, hw = 0.06, hc = "white")


raster_col30 <- c("red2", "hotpink", "orange", "yellow1",
                  "yellow3", "gold", "lightgreen", "dodgerblue",
                  "red4", "darkorange3", "tomato", "firebrick",
                  "steelblue", "deeppink", "olivedrab4", "purple",
                  "rosybrown1", "springgreen3", "peachpuff",
                  "chartreuse1", "forestgreen", "mediumpurple1",
                  "sienna1", "cyan", "limegreen", "cornflowerblue",
                  "lemonchiffon", "darkgreen", "orangered1",
                  "maroon2")
ras_reg_sim_30 <- ras_5deg
marine_reg_sim_30 <- hc_sim_groups_ward[, "30"]  # 30 groups
ras_reg_sim_30[match(names(marine_reg_sim_30), ras_csqr)] <-
    marine_reg_sim_30

plot(ras_reg_sim_30, col = raster_col30,
     legend = FALSE, axes = FALSE, box = FALSE)
plot(wrld_pol, col = "grey90", border = "grey20", add = TRUE)
text(ras_pts,
     labels = as.character(ras_reg_sim_30[]),
     cex = 0.5, halo = TRUE, hw = 0.06, hc = "white")

raster_col30 <- c("red2", grey.colors(29))
ras_reg_jac_30_avg <- ras_5deg
marine_reg_jac_30_avg <- hc_jac_groups_avg[, "30"]  # 30 groups
ras_reg_jac_30_avg[match(names(marine_reg_jac_30_avg), ras_csqr)] <-
    marine_reg_jac_30_avg

plot(ras_reg_jac_30_avg, col = raster_col30,
     legend = FALSE, axes = FALSE, box = FALSE)
plot(wrld_pol, col = "grey90", border = "grey20", add = TRUE)
text(ras_pts,
     labels = as.character(ras_reg_jac_30_avg[]),
     cex = 0.5, halo = TRUE, hw = 0.06, hc = "white")

raster_col30 <- c("royalblue", "red2", "yellow2", grey.colors(27))
ras_reg_sim_30_avg <- ras_5deg
marine_reg_sim_30_avg <- hc_sim_groups_avg[, "30"]  # 30 groups
ras_reg_sim_30_avg[match(names(marine_reg_sim_30_avg), ras_csqr)] <-
    marine_reg_sim_30_avg

plot(ras_reg_sim_30_avg, col = raster_col30,
     legend = FALSE, axes = FALSE, box = FALSE)
plot(wrld_pol, col = "grey90", border = "grey20", add = TRUE)
text(ras_pts,
     labels = as.character(ras_reg_sim_30_avg[]),
     cex = 0.5, halo = TRUE, hw = 0.06, hc = "white")
