# Supplementary material for: Dissimilarity measures affected by richness differences yield biased delimitations of biogeographic realms
Source: Nat Commun. 2018 Nov 30;9:5084. doi: 10.1038/s41467-018-06291-1 (PMC6269499; doi:10.1038/s41467-018-06291-1)
Supplement: Supplementary file 4 — Supplementary Software 2 [file 41467_2018_6291_MOESM4_ESM.txt]

### The function csqr_encode is based on the code at
### <http://www.cmar.csiro.au/csquares/c-squares.py>
csqr_encode <- function(lat, lon, res = 10) {
    if (abs(lat) > 90 || abs(lon) > 180) {
        stop("Invalid coordinates")
    }
    if (res > 10) {
        stop ("Resolution too large (should not be > 10)")
    }

    ## Global quadrant
    if (lat >= 0) {
        GQ <- if (lon >= 0) "1" else "7"
    } else {
        GQ <- if (lon >= 0) "3" else "5"
    }

    SCALE_FAC <- 1e7
    slat <- as.integer(abs(lat) * SCALE_FAC)
    slon <- as.integer(abs(lon) * SCALE_FAC)
    sres <- as.integer(res * SCALE_FAC)
    if (sres < 1) {
        stop("Resolution too small")
    }

    sc <- 10 * SCALE_FAC  # Start at 10 degree resolution

    ## First cycle
    csqr_str_list <- c(GQ)
    y <- as.integer(slat / sc)  # Latitude digit
    x <- as.integer(slon / sc)  # Longitude digit(s)
    csqr_str_list <- c(csqr_str_list, as.character(y))
    csqr_str_list <- c(csqr_str_list, sprintf("%02d", x))

    ## Remaining cycles
    curr_sc <- sc

    while (curr_sc > sres) {
        slat <- slat - (y * sc)
        slon <- slon - (x * sc)
        sc <- sc %/% 10
        y <- slat %/% sc  # Latitude digit
        x <- slon %/% sc  # Longitude digit

        curr_sc <- curr_sc %/% 2
        csqr_str_list <- c(csqr_str_list, ":")
        if (y < 5) {
            quadrant_5degree <- if (x < 5) "1" else "2"
        } else {
            quadrant_5degree <- if (x < 5) "3" else "4"
        }
        csqr_str_list <- c(csqr_str_list, quadrant_5degree)

        if (curr_sc > sres) {
            csqr_str_list <- c(csqr_str_list, as.character(y))
            csqr_str_list <- c(csqr_str_list, as.character(x))
            curr_sc <- curr_sc %/% 5
        }
    }
    
    paste(csqr_str_list, collapse = "")
}

## Returns the coordinates of the centre of the cell
csqr_decode <- function(csqr) {
    if (!is.character(csqr)) {
        stop("Invalid input (needs a character vector)")
    }
    ## TODO: Maybe accept vectors of length > 1 as input
    if (length(csqr) != 1) {
        stop("This function only accepts vectors of length 1 as input")
    }
    csqr_regex <- "^[1357][0-9](0[0-9]|1[0-7])(:[1-4]\\d{2})*(:[1-4])?$"
    if (length(grep(csqr_regex, csqr)) != 1) {
        stop("Invalid C-squares code")
    }

    ## Global quadrant
    GQ <- substr(csqr, 1, 1)
    GQlist <- list("1" = c(1, 1), "3" = c(-1, 1),
                   "5" = c(-1, -1), "7" = c(1, -1))
    ## Latitude sign first, longitude sign second
    GQsigns <- GQlist[[GQ]]
    ## How many cycles should be processed?
    csqr_len <- nchar(csqr)
    ncycles <- csqr_len %/% 4

    lat <- 0
    lon <- 0

    for (iter in seq_len(ncycles)) {
        if (iter == 1) {
            lat_idx <- 2
            lon_idx <- 3
            lat_digit <- as.integer(substr(csqr, lat_idx, lat_idx))
            lon_digit <- as.integer(substr(csqr, lon_idx, lon_idx + 1))
            lat <- lat * 10 + lat_digit
            lon <- lon * 10 + lon_digit
        } else {
            lat_idx <- iter * 4 - 1
            lon_idx <- iter * 4
            q5deg_idx <- lat_idx - 1
            quad_5deg_digit <- as.integer(substr(csqr, q5deg_idx, q5deg_idx))
            lat_digit <- as.integer(substr(csqr, lat_idx, lat_idx))
            lon_digit <- as.integer(substr(csqr, lon_idx, lon_idx))
            if (lat_digit < 5) {
                expected_q5deg_digit <- if (lon_digit < 5) 1 else 2
            } else {
                expected_q5deg_digit <- if (lon_digit < 5) 3 else 4
            }
            if (expected_q5deg_digit != quad_5deg_digit) {
                stop("Unexpected first digit at cycle number ", iter)
            }
            lat <- lat * 10 + lat_digit
            lon <- lon * 10 + lon_digit
        }
    }
    
    if (grepl(":([1-4])$", csqr)) {  # last cycle, quadrant digit only
        last_digit <- as.integer(substr(csqr, csqr_len, csqr_len))
        if (last_digit == 1) {
            lat <- (lat + 0.25) * 10 ^ (-ncycles + 2)
            lon <- (lon + 0.25) * 10 ^ (-ncycles + 2)
        } else if (last_digit == 2) {
            lat <- (lat + 0.25) * 10 ^ (-ncycles + 2)
            lon <- (lon + 0.75) * 10 ^ (-ncycles + 2)
        } else if (last_digit == 3) {
            lat <- (lat + 0.75) * 10 ^ (-ncycles + 2)
            lon <- (lon + 0.25) * 10 ^ (-ncycles + 2)
        } else if (last_digit == 4) {
            lat <- (lat + 0.75) * 10 ^ (-ncycles + 2)
            lon <- (lon + 0.75) * 10 ^ (-ncycles + 2)
        }
        return(c(lat, lon) * GQsigns)
    } else {
        return((c(lat, lon) + 0.5) * 10 ^ (-ncycles + 2) * GQsigns)
    }
}
